# Supplementary material for: Cuckoo Hosts Fine‐Tune Their Egg Rejection After Experiencing a Parasitism Event
Source: Ecol Evol. 2025 Jan 7;15(1):e70825. doi: 10.1002/ece3.70825 (PMC11707265; doi:10.1002/ece3.70825)
Supplement: Supplementary file 1 — Table S1. Data of egg experiments in the grey bushchat ( Saxicola ferreus ) used for this study. [file ECE3-15-e70825-s001.xlsx]

## Sheet: Table S1
no.	site	nest ID.	host species	exp. date	exp. method	check date 1	result	check date 2	result
1	Jingdong County, Yunnan, China	4	grey bushchat	2023.04.20	adding one blue model egg	2023.04.26	accepted
2	Jingdong County, Yunnan, China	6	grey bushchat	2023.04.20	adding one blue model egg	2023.04.26	accepted
3	Jingdong County, Yunnan, China	10	grey bushchat	2023.04.20	adding one blue model egg	2023.04.26	accepted
4	Jingdong County, Yunnan, China	29	grey bushchat	2023.05.01	adding one blue model egg	2023.05.06	accepted
5	Jingdong County, Yunnan, China	40	grey bushchat	2023.04.26	adding one blue model egg	2023.05.02	accepted
6	Jingdong County, Yunnan, China	48	grey bushchat	2023.05.01	adding one blue model egg	2023.04.26	accepted
7	Jingdong County, Yunnan, China	62	grey bushchat	2023.05.01	adding one blue model egg	2023.05.07	accepted
8	Jingdong County, Yunnan, China	73	grey bushchat	2023.05.01	adding one blue model egg	2023.05.07	accepted
9	Jingdong County, Yunnan, China	75	grey bushchat	2023.05.03	adding one blue model egg	2023.05.09	accepted
10	Jingdong County, Yunnan, China	77	grey bushchat	2023.05.03	adding one blue model egg	2023.05.09	accepted
11	Jingdong County, Yunnan, China	81	grey bushchat	2023.05.04	adding one blue model egg	2023.05.10	accepted
12	Jingdong County, Yunnan, China	89	grey bushchat	2023.05.12	adding one blue model egg	2023.05.18	accepted
13	Jingdong County, Yunnan, China	243	grey bushchat	2023.05.17	adding one blue model egg	2023.05.25	accepted
14	Jingdong County, Yunnan, China	336	grey bushchat	2023.06.19	adding one blue model egg	2023.06.25	rejected
15	Jingdong County, Yunnan, China	339	grey bushchat	2023.06.19	adding one blue model egg	2023.06.25	accepted
16	Jingdong County, Yunnan, China	355	grey bushchat	2023.06.19	adding one blue model egg	2023.06.25	accepted
17	Jingdong County, Yunnan, China	243	grey bushchat	2023.05.17	adding one blue model egg	2023.05.25	accepted
18	Jingdong County, Yunnan, China	125	grey bushchat	2023.05.17	adding one blue model egg	2023.05.26	accepted
1	Jingdong County, Yunnan, China	226	grey bushchat	2023.05.25	adding one munia egg	2023.06.01	rejected
2	Jingdong County, Yunnan, China	234	grey bushchat	2023.05.26	adding one munia egg	2023.06.01	accepted
3	Jingdong County, Yunnan, China	238	grey bushchat	2023.05.27	adding one munia egg	2023.06.04	rejected
4	Jingdong County, Yunnan, China	240	grey bushchat	2023.05.27	adding one munia egg	2023.06.04	rejected
5	Jingdong County, Yunnan, China	293	grey bushchat	2023.06.08	adding one munia egg	2023.06.15	rejected
6	Jingdong County, Yunnan, China	349	grey bushchat	2023.06.20	adding one munia egg	2023.06.26	rejected
7	Jingdong County, Yunnan, China	359	grey bushchat	2023.07.01	adding one munia egg	2023.07.07	rejected
8	Jingdong County, Yunnan, China	371	grey bushchat	2023.06.26	adding one munia egg	2023.07.02	rejected
9	Jingdong County, Yunnan, China	373	grey bushchat	2023.06.29	adding one munia egg	2023.07.07	rejected
10	Jingdong County, Yunnan, China	94	grey bushchat	2023.05.08	adding one munia egg	2023.05.15	rejected
11	Jingdong County, Yunnan, China	101	grey bushchat	2023.05.16	adding one munia egg	2023.05.22	rejected
12	Jingdong County, Yunnan, China	104	grey bushchat	2023.05.18	adding one munia egg	2023.05.25	rejected
13	Jingdong County, Yunnan, China	206	grey bushchat	2023.05.24	adding one munia egg	2023.06.02	rejected
14	Jingdong County, Yunnan, China	292	grey bushchat	2023.06.08	adding one munia egg	2023.06.11	rejected
15	Jingdong County, Yunnan, China	315	grey bushchat	2023.06.23	adding one munia egg	2023.06.28	rejected
1	Jingdong County, Yunnan, China	384	grey bushchat	2023.06.29	adding one munia egg	2023.06.30	munia egg rejected, added one blue model egg	2023.07.06	blue model egg accepted
2	Jingdong County, Yunnan, China	219	grey bushchat	2023.05.25	adding one munia egg	2023.05.27	munia egg rejected, added one blue model egg	2023.06.04	blue model egg accepted
3	Jingdong County, Yunnan, China	241	grey bushchat	2023.05.27	adding one munia egg	2023.05.28	munia egg rejected, added one blue model egg	2023.06.03	blue model egg rejected
4	Jingdong County, Yunnan, China	228	grey bushchat	2023.05.25	adding one munia egg	2023.05.25	munia egg rejected, added one blue model egg	2023.06.04	blue model egg accepted
5	Jingdong County, Yunnan, China	237	grey bushchat	2023.05.27	adding one munia egg	2023.05.27	munia egg rejected, added one blue model egg	2023.05.28	blue model egg rejected
6	Jingdong County, Yunnan, China	263	grey bushchat	2023.05.30	adding one munia egg	2023.05.31	munia egg rejected, added one blue model egg	2023.06.06	blue model egg accepted
7	Jingdong County, Yunnan, China	350	grey bushchat	2023.06.21	adding one munia egg	2023.06.21	munia egg rejected, added one blue model egg	2023.06.26	blue model egg rejected
8	Jingdong County, Yunnan, China	351	grey bushchat	2023.06.21	adding one munia egg	2023.06.21	munia egg rejected, added one blue model egg	2023.06.27	blue model egg accepted
9	Jingdong County, Yunnan, China	357	grey bushchat	2023.06.22	adding one munia egg	2023.06.21	munia egg rejected, added one blue model egg	2023.06.26	blue model egg rejected
10	Jingdong County, Yunnan, China	380	grey bushchat	2023.06.29	adding one munia egg	2023.06.30	munia egg rejected, added one blue model egg	2023.07.01	blue model egg rejected
11	Jingdong County, Yunnan, China	213	grey bushchat	2023.05.24	adding one munia egg	2023.05.24	munia egg rejected, added one blue model egg	2023.05.28	blue model egg rejected
1	Jingdong County, Yunnan, China	7	grey bushchat	2023.04.20	no intervention	2023.04.6	no egg rejected, no nest desertion
2	Jingdong County, Yunnan, China	9	grey bushchat	2023.04.21	no intervention	2023.04.27	no egg rejected, no nest desertion
3	Jingdong County, Yunnan, China	13	grey bushchat	2023.04.21	no intervention	2023.04.27	no egg rejected, no nest desertion
4	Jingdong County, Yunnan, China	25	grey bushchat	2023.05.02	no intervention	2023.05.07	no egg rejected, no nest desertion
5	Jingdong County, Yunnan, China	26	grey bushchat	2023.04.26	no intervention	2023.05.01	no egg rejected, no nest desertion
6	Jingdong County, Yunnan, China	31	grey bushchat	2023.05.01	no intervention	2023.05.07	no egg rejected, no nest desertion
7	Jingdong County, Yunnan, China	33	grey bushchat	2023.05.01	no intervention	2023.05.07	no egg rejected, no nest desertion
8	Jingdong County, Yunnan, China	36	grey bushchat	2023.05.03	no intervention	2023.05.10	no egg rejected, no nest desertion
9	Jingdong County, Yunnan, China	38	grey bushchat	2023.05.03	no intervention	2023.05.10	no egg rejected, no nest desertion
10	Jingdong County, Yunnan, China	90	grey bushchat	2023.05.03	no intervention	2023.05.10	no egg rejected, no nest desertion
11	Jingdong County, Yunnan, China	96	grey bushchat	2023.05.04	no intervention	2023.05.10	no egg rejected, no nest desertion
12	Jingdong County, Yunnan, China	121	grey bushchat	2023.05.04	no intervention	2023.05.10	no egg rejected, no nest desertion
